# Supplementary material for: Hierarchical NiMn-LDH Hollow Spheres as a Promising Pseudocapacitive Electrode for Supercapacitor Application
Source: Micromachines (Basel). 2023 Feb 19;14(2):487. doi: 10.3390/mi14020487 (PMC9964479; doi:10.3390/mi14020487)
Supplement: Supplementary file 1 [file micromachines-14-00487-s001.zip]

Archive with 1 entries (1 files):
- micromachines-2207990-supplementary.pdf
